# Supplementary material for: ZBP1 not RIPK1 mediates tumor necroptosis in breast cancer
Source: Nat Commun. 2021 May 11;12:2666. doi: 10.1038/s41467-021-23004-3 (PMC8113527; doi:10.1038/s41467-021-23004-3)
Supplement: Supplementary file 4 — Source Data [file 41467_2021_23004_MOESM4_ESM.xlsx]

## Sheet: Fig1 
Figure 1a
	Tumor necrosis area (%)
CRISPR CT	40.5668	42.7456	50.7191	54.3919
Nec-1	53.2812	45.8329	46.1201	51.71	48.6214	43.4734	50.4931
Figure 1c
	Tumor necrosis area (%)
CRISPR CT	51.3945	50.3604	46.2525	52.2845
RIPK1 KO	55.9759	57.5416	62.224	70.5131	64.7348
Figure 1e
Antibody	p-MLKL		MLKL			RIPK1			RIPK3			Actin

## Sheet: Fig2 
Figure 2a	MVT1 tumor
	anti-ZBP1			RIPK3				RIPK1				Actin
Figure 2b	MMTV-PyMT tumor					RIPK3					RIPK1					Actin
	anti-ZBP1
Figure 2c							Figure 2d							Figure 2e
									B16							MCF7
Antibody		ZBP1	RIPK3	RIPK1	Actin		Antibody		ZBP1	RIPK3	RIPK1	Actin		Antibody		ZBP1	RIPK3	RIPK1	Actin
Figure 2f
RIPK1							RIPK3							ZBP1
Culture		0.9774	1.0078	1.0156	1.0004		Culture		1.05567	0.90114	0.893568	1.00245		Culture		1.0082	0.9863	1.0055	1.12103
Tumor cell		0.5795	0.6246	0.7447	0.5884		Tumor cell		2.59617	2.53985	2.92872	2.67814		Tumor cell		8.0299	8.1945	7.7434	7.94581
Figure 2g
	Normal				Stage I				Stage II				Stage III				Stage IV
	Mean	SD	N		Mean	SD	N		Mean	SD	N		Mean	SD	N		Mean	SD	N
ZBP1	5957.06	6019.76	112		17382.9	24226.7	182		21173	36672.5	627		21377	42166.9	249		18130.4	20758.4	20
Figure 2h
				Unmethylation primer			Regular primer
Product size:	218bp			218bp			218bp

## Sheet: Fig3 
Figure 3a
Antibody		ZBP1	Actin
Figure 3b
	Tumor necrosis area (%)
CRISPR CT	40.8123	55.1347	42.3914	51.7811
ZBP1 KO	21.6667	24.8985	19.25	15.9851
Figure 3d
Antibody		p-MLKL		MLKL			Cl.Casp3		ZBP1			Actin		RIPK3
Figure 3e
	Lung foci counting
CRISPR CT	42	38	32	39	43	36	35
ZBP1 KO	3	1	10	1	8	3	3

## Sheet: Fig4
Figure 4a		p-MLKL		MLKL		ZBP1		RIPK3		Casp-3		Actin	HIF1a
Antibody															PI negative cells(%)
															Untreated	100	100.537	98.1053	101.523
															GD	37.9462	35.3475	36.2453	38.4132
															GlnD	102.471	94.3931	101.249	99.8462
															Hypoxia	95.2739	97.1321	94.1532	99.845
Figure 4b
Antibody		p-MLKL		MLKL		ZBP1		RIPK3		Cl.Casp-3		Actin
															PI negative cells(%)
															CRISPR CT	Untreated	100	98.4	96.7	98.4
																GD	33	35	32	38
															ZBP1KO	Untreated	100	98.2724	98.4	95
																GD	67	72	70	68.5
Figure 4c
Antibody		p-MLKL		MLKL		RIPK1		RIPK3		Actin
Figure 4d
Antibody		p-MLKL		MLKL	ZBP1		RIPK3		Actin

## Sheet: Fig5
Figure 5a
HA IP
Antibody		RIPK3			HA (ZBP1)
Figure 5b
Antibody		p-MLKL				MLKL				ZBP1				RIPK3				Actin
Figure 5d
Antibody		p-MLKL			MLKL			ZBP1			RIPK3			Cleaved Casp-3			Actin
Figure 5e
	Lung foci counting
	ZBP1 KO + ZBP1		42	38	35	39	43	36
	ZBP1 KO + ZBP1-mutZa2		1	1	1	1	2	2

## Sheet: Fig6
Figure 6a
	GD(h)
	0	0.41	0.48	0.56	0.5
	8	0.43	0.35	0.3	0.32
	16	0.26	0.22	0.26	0.24
	24	0.22	0.18	0.2	0.19
Figure 6b		Cytosolic DNA			Total DNA
Product size:		CytB-148bp	Nd2-110bp		CytB-148bp	Nd2-110bp	Actin-137bp
									anti-HA			anti-Actin
Figure 6c
Product size:		CytB-148bp	Nd2-110bp
					CytB-148bp	Nd2-110bp
Figure 6d
Antibody		p-MLKL			MLKL		ZBP1				RIPK3			Actin
Figure 6e
		Cytosolic DNA			Total DNA					Total RNA
													Noxa-120bp
Product size:		CytB-148bp	Nd2-110bp
												Actin-137bp
					CytB-148bp	Nd2-110bp	Actin-137bp
Figure 6f
	NT	0.46	0.44	0.48	0.62
	NT+GD	0.22	0.34	0.43	0.28	0.22
	siNoxa	0.58	0.51	0.54	0.48
	siNoxa+GD	0.49	0.44	0.54	0.49
Figure 6g
Antibody		p-MLKL		MLKL	ZBP1	RIPK3		Actin

## Sheet: Supple1
Supplementary Fig1a
Antibody	RIPK1		Actin
Supplementary Fig1c
	Ki67 staining
	CRISPR CT	37.138	33.968	31.625	33.364	41.447
	RIPK1 KO	31.214	39.535	36.992	42.299	32.504

## Sheet: Supple2
Supplementary Fig2a							Supplementary Fig2b
								Trif-81bp		Actin-236bp
	Trif-81bp		Actin-236bp
Supplementary Fig2e							Supplementary Fig2f
Antibody		ZBP1	RIPK3	RIPK1	Actin		Antibody		ZBP1	RIPK3	RIPK1	Actin
Supplementary Fig2g
	Normal				Stage I				Stage II				Stage III				Stage IV
	Mean	SD	N		Mean	SD	N		Mean	SD	N		Mean	SD	N		Mean	SD	N
TBP	174864	28444.3	112		167110	51217.2	182		170784	57953.9	627		168679	45937.9	249		165634	40388	20
Supplementary Fig2i
Antibody		DNMT1	RIPK3		Actin

## Sheet: Supple3
Supplementary Fig3b
	Ki67 staining
	CRISPR CT	52.801	46.921	46.779	41.506	51.519	50.992
	RIPK1 KO	49.844	43.567	46.288	42.723	53.413
Supplementary Fig3e		p-MLKL		MLKL			Cl.Casp3		ZBP1		RIPK3		Actin
Antibody
Supplementary Fig3g							Supplementary Fig3h
Antibody		ZBP1		Actin
							Tumor necrosis area (%)
							shNT	48.1118	59.8642	41.2237
							shZBP1	25.7748	28.5029	32.0159
Supplementary Fig3l
		Lung foci counting
	CRISPR CT	42	38	45	39	43	36
	ZBP1 KO-pool2	19	8	8	23	23	10	10	20
Supplementary Fig3m
	CRISPR CT	227	251	242	266
	ZBP1 KO	245	220	237	256
Supplementary Fig3n
		Tail vein Lung foci counting
	CRISPR CT	80.6667	68.6667	47.6667
	ZBP1 KO	64.6667	55.6667	81.6667

## Sheet: Supple4
Supplementary Fig4a
Antibody		p-MLKL		MLKL	ZBP1		RIPK3		Casp-3		Actin
Supplementary Fig4b
MMTV-PyMT
Antibody		p-MLKL	MLKL	RIPK3	HIF1a	Actin
									MMTV-PyMT
									PI negative cells(%)
									Untreated	100	98.2724	101.08	100.186
									GD	34.2642	37.6016	35.6821	40.8124
									GlnD	95.8658	99.5772	100.781	98.1255
									Hypoxia	97.8821	99.0854	102.451	100.514
Supplementary Fig4c
MMTV-PyMT
Antibody		p-MLKL		MLKL			RIPK3		Actin
Supplementary Fig4d
MVT-1 tumor cell		GlnD							Hypoxia
Antibody		p-MLKL	MLKL		Cl.Casp-3	Actin			p-MLKL	MLKL		Cl.Casp-3	HIF1a	Actin
Supplementary Fig4e
PyMT tumor cell		GlnD							Hypoxia
Antibody		p-MLKL	MLKL		Cl.Casp-3		Actin		p-MLKL	MLKL		Cl.Casp-3	HIF1a		Actin
Supplementary Fig4f
MVT-1 tumor cell		IFN-b							IFN-g
Antibody		p-MLKL	MLKL	Cl.Casp-3	Actin				p-MLKL	MLKL	Cl.Casp-3	Actin
Supplementary Fig4g
PyMT-1 tumor cell		IFN-b							IFN-g
Antibody		p-MLKL	MLKL	Cl.Casp-3	Actin				p-MLKL	MLKL	Cl.Casp-3		Actin
Supplementary Fig4h
Antibody		p-MLKL	MLKL		RIPK3		ZBP1		Actin
Supplementary Fig4i
Antibody		p-MLKL			MLKL			ZBP1			HA
		RIPK3						Actin
Supplementary Fig4j
B16cell
Antibody		p-MLKL	MLKL	RIPK3		ZBP1	Actin
Supplementary Fig4k
Antibody		p-MLKL	MLKL		ZBP1		RIPK3		Actin
Supplementary Fig4l
Antibody		p-MLKL			MLKL			Cl.Casp-3			RIPK1			Actin
Supplementary Fig4m
Antibody		RIPK3	Actin

[truncated: 2 more sheets: Supple5, Supple6]
